# Supplementary material for: Medicare Advantage in Soft Tissue Sarcoma May Be Associated with Worse Patient Outcomes
Source: J Clin Med. 2023 Aug 4;12(15):5122. doi: 10.3390/jcm12155122 (PMC10420157; doi:10.3390/jcm12155122)
Supplement: Supplementary file 1 [file jcm-12-05122-s001.zip]

Archive with 1 entries (1 files):
- jcm-2450073-supplementary.pdf
